# Supplementary material for: Catalogue of drought events in peninsular Spanish along 1916–2020 period
Source: Sci Data. 2024 Jun 27;11:703. doi: 10.1038/s41597-024-03484-w (PMC11211438; doi:10.1038/s41597-024-03484-w)
Supplement: Supplementary file 1 — Supplementary Material [file 41597_2024_3484_MOESM1_ESM.xlsx]

## Sheet: Time_series
Year	Month	Surface	Event
1916	jan	0.0076643
1916	feb	0.00708948
1916	mar	0.00402376
1916	apr	0.00479019
1916	may	0.00958038
1916	jun	0.0325733
1916	jul	0.0411956
1916	aug	0.0525005
1916	sep	0.036597
1916	oct	0.10366
1916	nov	0.0844989
1916	dec	0.0799004
1917	jan	0.044453
1917	feb	0.0526921
1917	mar	0.0544166
1917	apr	0.0731941
1917	may	0.0572907
1917	jun	0.0254838
1917	jul	0.0308488
1917	aug	0.0208852
1917	sep	0.0329565
1917	oct	0.0210768
1917	nov	0.0685955
1917	dec	0.27055	1
1918	jan	0.22054	1
1918	feb	0.518873	1
1918	mar	0.580763	1
1918	apr	0.379766	1
1918	may	0.456792	1
1918	jun	0.585936	1
1918	jul	0.574248	1
1918	aug	0.559494	1
1918	sep	0.461391	1
1918	oct	0.288369	1
1918	nov	0.10366	1
1918	dec	0.181452	1
1919	jan	0.282046	1
1919	feb	0.01073
1919	mar	0.00536501
1919	apr	0.0197356
1919	may	0.0237593
1919	jun	0.0155202
1919	jul	0.0228013
1919	aug	0.0241426
1919	sep	0.0101552
1919	oct	0.00843073
1919	nov	0.00785591
1919	dec	0.0116881
1920	jan	0.0118797
1920	feb	0.0634221
1920	mar	0.0643801
1920	apr	0.044453
1920	may	0.0283579
1920	jun	0.0183943
1920	jul	0.0228013
1920	aug	0.0231845
1920	sep	0.0480935
1920	oct	0.0467523
1920	nov	0.0929297
1920	dec	0.0718528
1921	jan	0.085457
1921	feb	0.0873731
1921	mar	0.222648	2
1921	apr	0.376126	2
1921	may	0.228013	2
1921	jun	0.225331	2
1921	jul	0.209044	2
1921	aug	0.187967	2
1921	sep	0.164016	2
1921	oct	0.23357	2
1921	nov	0.254072	2
1921	dec	0.317685	2
1922	jan	0.127419
1922	feb	0.164783
1922	mar	0.0210768
1922	apr	0.0153286
1922	may	0.100786
1922	jun	0.0411956
1922	jul	0.0492432
1922	aug	0.0419621
1922	sep	0.0990611
1922	oct	0.0496264
1922	nov	0.0277831
1922	dec	0.0570991
1923	jan	0.264802
1923	feb	0.134317
1923	mar	0.197164
1923	apr	0.103851
1923	may	0.0607396
1923	jun	0.248515
1923	jul	0.118797
1923	aug	0.172064
1923	sep	0.154819
1923	oct	0.327841
1923	nov	0.10136
1923	dec	0.129335
1924	jan	0.0806668
1924	feb	0.0795171
1924	mar	0.050776
1924	apr	0.0762598
1924	may	0.118222
1924	jun	0.108067
1924	jul	0.169381
1924	aug	0.168806
1924	sep	0.162483
1924	oct	0.150412
1924	nov	0.264035	3
1924	dec	0.256563	3
1925	jan	0.365204	3
1925	feb	0.453535	3
1925	mar	0.627898	3
1925	apr	0.670627	3
1925	may	0.53631	3
1925	jun	0.250814	3
1925	jul	0.183368	3
1925	aug	0.171297	3
1925	sep	0.250048	3
1925	oct	0.16325
1925	nov	0.100019
1925	dec	0.0699368
1926	jan	0.0358306
1926	feb	0.0434949
1926	mar	0.0724277
1926	apr	0.0369803
1926	may	0.0329565
1926	jun	0.071278
1926	jul	0.074727
1926	aug	0.0634221
1926	sep	0.0630389
1926	oct	0.0427285
1926	nov	0.0448362
1926	dec	0.0321901
1927	jan	0.0174363
1927	feb	0.00670627
1927	mar	0.0109216
1927	apr	0.0580571
1927	may	0.0413872
1927	jun	0.0245258
1927	jul	0.0277831
1927	aug	0.0327649
1927	sep	0.0342978
1927	oct	0.0783675
1927	nov	0.13355
1927	dec	0.0170531
1928	jan	0.0289327
1928	feb	0.0176279
1928	mar	0.00536501
1928	apr	0.00459858
1928	may	0.00593984
1928	jun	0.02146
1928	jul	0.0206936
1928	aug	0.0187775
1928	sep	0.0101552
1928	oct	0.00708948
1928	nov	0.0224181
1928	dec	0.104618
1929	jan	0.132976
1929	feb	0.128569
1929	mar	0.234336	4
1929	apr	0.345852	4
1929	may	0.350259	4
1929	jun	0.32535	4
1929	jul	0.29795	4
1929	aug	0.30389	4
1929	sep	0.38973	4
1929	oct	0.292393	4
1929	nov	0.18241
1929	dec	0.15022
1930	jan	0.02146
1930	feb	0.0547998
1930	mar	0.0268251
1930	apr	0.000958038
1930	may	0
1930	jun	0.000191608
1930	jul	0.000191608
1930	aug	0.000191608
1930	sep	0.0300824
1930	oct	0.0333397
1930	nov	0.0237593
1930	dec	0.0252922
1931	jan	0.0680207
1931	feb	0.165932
1931	mar	0.0396628
1931	apr	0.175896
1931	may	0.231462	5
1931	jun	0.61027	5
1931	jul	0.660088	5
1931	aug	0.633646	5
1931	sep	0.599157	5
1931	oct	0.265185	5
1931	nov	0.248898	5
1931	dec	0.41483	5
1932	jan	0.406016	5
1932	feb	0.30274	5
1932	mar	0.549531	5
1932	apr	0.451044	5
1932	may	0.388389	5
1932	jun	0.205978	5
1932	jul	0.0848822
1932	aug	0.10251
1932	sep	0.0308488
1932	oct	0.153669
1932	nov	0.182794
1932	dec	0.0143706
1933	jan	0.00134125
1933	feb	0.000574823
1933	mar	0
1933	apr	0.00153286
1933	may	0.0049818
1933	jun	0.00555662
1933	jul	0.0199272
1933	aug	0.0295076
1933	sep	0.055183
1933	oct	0.0201188
1933	nov	0.0164783
1933	dec	0.132401
1934	jan	0.253688	6
1934	feb	0.31941	6
1934	mar	0.328415	6
1934	apr	0.128377
1934	may	0.0735773
1934	jun	0.110941
1934	jul	0.110174
1934	aug	0.10136
1934	sep	0.11439
1934	oct	0.361947
1934	nov	0.310213
1934	dec	0.1347
1935	jan	0.153669
1935	feb	0.108067
1935	mar	0.144855
1935	apr	0.622916
1935	may	0.132401
1935	jun	0.109025
1935	jul	0.105193
1935	aug	0.10366
1935	sep	0.123779
1935	oct	0.0494348
1935	nov	0.0795171
1935	dec	0.105767
1936	jan	0.0808584
1936	feb	0.0398544
1936	mar	0.0222265
1936	apr	0.00555662
1936	may	0.0300824
1936	jun	0.01073
1936	jul	0.0113048
1936	aug	0.0114965
1936	sep	0.00555662
1936	oct	0.00402376
1936	nov	0.000191608
1936	dec	0.000191608
1937	jan	0.00114965
1937	feb	0
1937	mar	0.000383215
1937	apr	0.00210768
1937	may	0.0139874
1937	jun	0.031232
1937	jul	0.0354474
1937	aug	0.025867
1937	sep	0.0632305
1937	oct	0.0208852
1937	nov	0.0647634
1937	dec	0.0643801
1938	jan	0.0733857
1938	feb	0.0812416
1938	mar	0.164208
1938	apr	0.219199	7
1938	may	0.163824	7
1938	jun	0.266718	7
1938	jul	0.261161	7
1938	aug	0.223223	7
1938	sep	0.117839
1938	oct	0.500862	8
1938	nov	0.770837	8
1938	dec	0.68768	8
1939	jan	0.386664	8
1939	feb	0.296417	8
1939	mar	0.262119	8
1939	apr	0.267101	8
1939	may	0.340678	8
1939	jun	0.123779
1939	jul	0.115923
1939	aug	0.0569075
1939	sep	0.0739605
1939	oct	0.00191608
1939	nov	0.00364054
1939	dec	0.041004
1940	jan	0.00114965
1940	feb	0.000383215
1940	mar	0
1940	apr	0.000383215
1940	may	0.000574823
1940	jun	0.000574823
1940	jul	0.000383215
1940	aug	0.000958038
1940	sep	0.00900556
1940	oct	0.0185859
1940	nov	0.0145622
1940	dec	0.036597
1941	jan	0.0601648
1941	feb	0.0546082
1941	mar	0.0469439
1941	apr	0.0304656
1941	may	0.015137
1941	jun	0.0243342
1941	jul	0.0235677
1941	aug	0.0216517
1941	sep	0
1941	oct	0
1941	nov	0.000191608
1941	dec	0
1942	jan	0.00364054
1942	feb	0.0576739
1942	mar	0.034681
1942	apr	0.020502
1942	may	0.0521173
1942	jun	0.0772179
1942	jul	0.180686
1942	aug	0.145813
1942	sep	0.14179
1942	oct	0.0685955
1942	nov	0.0651466
1942	dec	0.0327649
1943	jan	0.0672543
1943	feb	0.0601648
1943	mar	0.0848822
1943	apr	0.286645	9
1943	may	0.238743	9
1943	jun	0.292776	9
1943	jul	0.175129	9
1943	aug	0.220732	9
1943	sep	0.182794
1943	oct	0.154627
1943	nov	0.183752
1943	dec	0.0906304
1944	jan	0.337996	10
1944	feb	0.2694	10
1944	mar	0.485917	10
1944	apr	0.488599	10
1944	may	0.361947	10
1944	jun	0.213068	10
1944	jul	0.299866	10
1944	aug	0.229546	10
1944	sep	0.362905	10
1944	oct	0.338762	10
1944	nov	0.302548	10
1944	dec	0.511209	10
1945	jan	0.231079	10
1945	feb	0.393945	10
1945	mar	0.342978	10
1945	apr	0.601265	10
1945	may	0.736156	10
1945	jun	0.757042	10
1945	jul	0.725235	10
1945	aug	0.710864	10
1945	sep	0.857636	10
1945	oct	0.908412	10
1945	nov	0.839433	10
1945	dec	0.707607	10
1946	jan	0.828128	10
1946	feb	0.767388	10
1946	mar	0.470013	10
1946	apr	0.0892891
1946	may	0.0352558
1946	jun	0.034681
1946	jul	0.0413872
1946	aug	0.0632305
1946	sep	0.0565242
1946	oct	0.0622725
1946	nov	0.0586319
1946	dec	0.065913
1947	jan	0.0404292
1947	feb	0.00076643
1947	mar	0.00076643
1947	apr	0.0203104
1947	may	0.0791339
1947	jun	0.0852654
1947	jul	0.05959
1947	aug	0.0567158
1947	sep	0.0273999
1947	oct	0.0300824
1947	nov	0.0310404
1947	dec	0.0480935
1948	jan	0.0318069
1948	feb	0.0423453
1948	mar	0.0950374
1948	apr	0.0473271
1948	may	0.0417705
1948	jun	0.0565242
1948	jul	0.0639969
1948	aug	0.0787507
1948	sep	0.167082
1948	oct	0.190458
1948	nov	0.2443	11
1948	dec	0.223223	11
1949	jan	0.590151	11
1949	feb	0.767388	11
1949	mar	0.693428	11
1949	apr	0.79977	11
1949	may	0.82602	11
1949	jun	0.798237	11
1949	jul	0.792872	11
1949	aug	0.771221	11
1949	sep	0.492623	11
1949	oct	0.557386	11
1949	nov	0.279939	11
1949	dec	0.424219	11
1950	jan	0.425177	11
1950	feb	0.286453	11
1950	mar	0.299866	11
1950	apr	0.347193	11
1950	may	0.260586	11
1950	jun	0.32899	11
1950	jul	0.371336	11
1950	aug	0.375168	11
1950	sep	0.6484	11
1950	oct	0.548189	11
1950	nov	0.628281	11
1950	dec	0.606055	11
1951	jan	0.369228	11
1951	feb	0.179345
1951	mar	0.034681
1951	apr	0.00574823
1951	may	0.00153286
1951	jun	0.00191608
1951	jul	0.00191608
1951	aug	0.00229929
1951	sep	0.00210768
1951	oct	0.00287411
1951	nov	0
1951	dec	0
1952	jan	0
1952	feb	0.00325733
1952	mar	0.00134125
1952	apr	0.000958038
1952	may	0.00613144
1952	jun	0.00977199
1952	jul	0.00191608
1952	aug	0.00268251
1952	sep	0.00114965
1952	oct	0.0231845
1952	nov	0.0379383
1952	dec	0.0988695
1953	jan	0.129335
1953	feb	0.141598
1953	mar	0.185285
1953	apr	0.246791	12
1953	may	0.479785	12
1953	jun	0.313278	12
1953	jul	0.498755	12
1953	aug	0.601073	12
1953	sep	0.596283	12
1953	oct	0.342594	12
1953	nov	0.500479	12
1953	dec	0.524813	12
1954	jan	0.512934	12
1954	feb	0.485342	12
1954	mar	0.219966	12
1954	apr	0.383024	12
1954	may	0.268251	12
1954	jun	0.324008	12
1954	jul	0.34566	12
1954	aug	0.2968	12
1954	sep	0.425752	12
1954	oct	0.638053	12
1954	nov	0.454493	12
1954	dec	0.656639	12
1955	jan	0.259437	12
1955	feb	0.0936961
1955	mar	0.203296	13
1955	apr	0.283579	13
1955	may	0.323242	13
1955	jun	0.288178	13
1955	jul	0.25388	13
1955	aug	0.212493	13
1955	sep	0.180878
1955	oct	0.109791
1955	nov	0.0988695
1955	dec	0.0724277
1956	jan	0.0768346
1956	feb	0.114965
1956	mar	0.0603564
1956	apr	0.0170531
1956	may	0.00402376
1956	jun	0.0074727
1956	jul	0.00613144
1956	aug	0.00268251
1956	sep	0.00459858
1956	oct	0.0139874
1956	nov	0.00479019
1956	dec	0.0404292
1957	jan	0.14543
1957	feb	0.121671
1957	mar	0.484192	14
1957	apr	0.612186	14
1957	may	0.500479	14
1957	jun	0.300441	14
1957	jul	0.329565	14
1957	aug	0.403526	14
1957	sep	0.466373	14
1957	oct	0.419237	14
1957	nov	0.377275	14
1957	dec	0.365204	14
1958	jan	0.191224	14
1958	feb	0.219007	14
1958	mar	0.0203104
1958	apr	0.0521173
1958	may	0.166124
1958	jun	0.252922	15
1958	jul	0.230887	15
1958	aug	0.217475	15
1958	sep	0.272274	15
1958	oct	0.407933	15
1958	nov	0.53631	15
1958	dec	0.0549914
1959	jan	0.103851
1959	feb	0.0369803
1959	mar	0.0132209
1959	apr	0.0101552
1959	may	0.0109216
1959	jun	0.0122629
1959	jul	0.0139874
1959	aug	0.00958038
1959	sep	0.0049818
1959	oct	0.00268251
1959	nov	0
1959	dec	0.00325733
1960	jan	0
1960	feb	0
1960	mar	0.000383215
1960	apr	0
1960	may	0.00268251
1960	jun	0
1960	jul	0.000191608
1960	aug	0.000191608
1960	sep	0.00287411
1960	oct	0.000383215
1960	nov	0.00076643
1960	dec	0
1961	jan	0.000958038
1961	feb	0.00919716
1961	mar	0.0341062
1961	apr	0.0546082
1961	may	0.0567158
1961	jun	0.104426
1961	jul	0.116114
1961	aug	0.096187
1961	sep	0.0722361
1961	oct	0.171297
1961	nov	0.051734
1961	dec	0.115348
1962	jan	0.110366
1962	feb	0.0710864
1962	mar	0.0212684
1962	apr	0.00574823
1962	may	0.0024909
1962	jun	0.00229929
1962	jul	0.00229929
1962	aug	0.0049818
1962	sep	0.0024909
1962	oct	0.00440697
1962	nov	0.00938877
1962	dec	0.0318069
1963	jan	0.0137957
1963	feb	0.00843073
1963	mar	0.0197356
1963	apr	0.0243342
1963	may	0.0622725
1963	jun	0.029316
1963	jul	0.0193524
1963	aug	0.00900556
1963	sep	0.00459858
1963	oct	0.0283579
1963	nov	0.0396628
1963	dec	0.0168615
1964	jan	0.0304656
1964	feb	0.0387047
1964	mar	0.0264418
1964	apr	0.0162866
1964	may	0.0256754
1964	jun	0.0199272
1964	jul	0.0289327
1964	aug	0.0670627
1964	sep	0.173405
1964	oct	0.128377
1964	nov	0.168806
1964	dec	0.182985
1965	jan	0.0480935
1965	feb	0.268442	16
1965	mar	0.305231	16
1965	apr	0.442997	16
1965	may	0.474229	16
1965	jun	0.708565	16
1965	jul	0.729642	16
1965	aug	0.701092	16
1965	sep	0.437823	16
1965	oct	0.228588	16
1965	nov	0.0488599
1965	dec	0.0335313
1966	jan	0.0373635
1966	feb	0.0310404
1966	mar	0.0469439
1966	apr	0.045411
1966	may	0.0408124
1966	jun	0.0275915
1966	jul	0.0266335
1966	aug	0.0308488
1966	sep	0.0310404
1966	oct	0.0523089
1966	nov	0.0616976
1966	dec	0.114198
1967	jan	0.159609
1967	feb	0.199655
1967	mar	0.113815
1967	apr	0.203296	17
1967	may	0.167082	17
1967	jun	0.196206	17
1967	jul	0.208277	17
1967	aug	0.205978	17
1967	sep	0.257137	17
1967	oct	0.561219	17
1967	nov	0.213834	17
1967	dec	0.212684	17
1968	jan	0.425944	17
1968	feb	0.189308
1968	mar	0.117647
1968	apr	0.0693619
1968	may	0.0540333
1968	jun	0.0540333
1968	jul	0.0570991
1968	aug	0.0398544
1968	sep	0.0373635
1968	oct	0.0636137
1968	nov	0.187775
1968	dec	0.102127
1969	jan	0.064955
1969	feb	0.104426
1969	mar	0.0662962
1969	apr	0.0348726
1969	may	0.0392796
1969	jun	0.0358306
1969	jul	0.0367887
1969	aug	0.0383215
1969	sep	0.00919716
1969	oct	0.00440697
1969	nov	0.0024909
1969	dec	0.000191608
1970	jan	0
1970	feb	0
1970	mar	0
1970	apr	0.00459858
1970	may	0.00804752
1970	jun	0.0118797
1970	jul	0.0262502
1970	aug	0.0262502
1970	sep	0.177429
1970	oct	0.283771	18
1970	nov	0.342594	18
1970	dec	0.421728	18
1971	jan	0.757425	18
1971	feb	0.792681	18
1971	mar	0.644568	18
1971	apr	0.170148
1971	may	0.00689787
1971	jun	0.00306572
1971	jul	0.00114965
1971	aug	0.00076643
1971	sep	0.00076643
1971	oct	0.00402376
1971	nov	0.00670627
1971	dec	0.0114965
1972	jan	0.015137
1972	feb	0.000191608
1972	mar	0
1972	apr	0.000574823
1972	may	0.0178195
1972	jun	0.0486683
1972	jul	0.119563
1972	aug	0.140257
1972	sep	0.0203104
1972	oct	0.00114965
1972	nov	0.00134125
1972	dec	0.000958038
1973	jan	0.00134125
1973	feb	0.0159034
1973	mar	0.0569075
1973	apr	0.0628473
1973	may	0.0398544
1973	jun	0.045411
1973	jul	0.0513508
1973	aug	0.0572907
1973	sep	0.127994
1973	oct	0.277065	19
1973	nov	0.42786	19
1973	dec	0.439356	19
1974	jan	0.415597	19
1974	feb	0.250814	19
1974	mar	0.0967618
1974	apr	0.0136041
1974	may	0.0841157
1974	jun	0.055183
1974	jul	0.060548
1974	aug	0.0618893
1974	sep	0.0705116
1974	oct	0.0791339
1974	nov	0.0695536
1974	dec	0.269783	20
1975	jan	0.332439	20
1975	feb	0.356199	20
1975	mar	0.26346	20
1975	apr	0.345468	20
1975	may	0.148304	20
1975	jun	0.243725	20
1975	jul	0.263844	20
1975	aug	0.242384	20
1975	sep	0.128185
1975	oct	0.119946
1975	nov	0.233953	21
1975	dec	0.12512	21
1976	jan	0.21211	21
1976	feb	0.210002	21
1976	mar	0.467906	21
1976	apr	0.320943	21
1976	may	0.44932	21
1976	jun	0.489941	21
1976	jul	0.342403	21
1976	aug	0.27534	21
1976	sep	0.211918	21
1976	oct	0.0682123
1976	nov	0.0469439
1976	dec	0.0287411
1977	jan	0.0185859
1977	feb	0.0170531
1977	mar	0.0180111
1977	apr	0.0310404
1977	may	0.00574823
1977	jun	0.00287411
1977	jul	0.00459858
1977	aug	0.00421537
1977	sep	0.00938877
1977	oct	0.000191608
1977	nov	0
1977	dec	0.0024909
1978	jan	0.0295076
1978	feb	0.0116881
1978	mar	0.0049818
1978	apr	0.00114965
1978	may	0.00210768
1978	jun	0.00191608
1978	jul	0.019544
1978	aug	0.0254838
1978	sep	0.0394712
1978	oct	0.132018
1978	nov	0.196015
1978	dec	0.195823
1979	jan	0.0942709
1979	feb	0.096187
1979	mar	0.104809
1979	apr	0.12512
1979	may	0.142939
1979	jun	0.143514
1979	jul	0.123587
1979	aug	0.126461
1979	sep	0.100402
1979	oct	0.0233761
1979	nov	0.044453
1979	dec	0.0611228
1980	jan	0.0827745
1980	feb	0.095229
1980	mar	0.120713
1980	apr	0.151945
1980	may	0.046369
1980	jun	0.0557578
1980	jul	0.0662962
1980	aug	0.0664878
1980	sep	0.101169
1980	oct	0.516191	22
1980	nov	0.340295	22
1980	dec	0.477295	22
1981	jan	0.593984	22
1981	feb	0.689596	22
1981	mar	0.733857	22
1981	apr	0.526346	22
1981	may	0.714888	22
1981	jun	0.695536	22
1981	jul	0.693236	22
1981	aug	0.693428	22
1981	sep	0.61027	22
1981	oct	0.673692	22
1981	nov	0.854187	22
1981	dec	0.404484	22
1982	jan	0.210768	22
1982	feb	0.137383	22
1982	mar	0.138341	22
1982	apr	0.422112	22
1982	may	0.328607	22
1982	jun	0.333206	22
1982	jul	0.295842	22
1982	aug	0.312895	22
1982	sep	0.275915	22
1982	oct	0.13106
1982	nov	0.0139874
1982	dec	0.21211	23
1983	jan	0.413106	23
1983	feb	0.422495	23
1983	mar	0.414639	23
1983	apr	0.320559	23
1983	may	0.435141	23
1983	jun	0.423644	23
1983	jul	0.471546	23
1983	aug	0.381874	23
1983	sep	0.483234	23
1983	oct	0.647442	23
1983	nov	0.509676	23
1983	dec	0.418279	23
1984	jan	0.31826	23
1984	feb	0.307913	23
1984	mar	0.125886
1984	apr	0.127419
1984	may	0.0203104
1984	jun	0.0318069
1984	jul	0.0381299
1984	aug	0.118988
1984	sep	0.0666794
1984	oct	0.0360222
1984	nov	0.0438781
1984	dec	0.0607396
1985	jan	0.0471355
1985	feb	0.0262502
1985	mar	0.0580571
1985	apr	0.0567158
1985	may	0.155969
1985	jun	0.154053
1985	jul	0.116881
1985	aug	0.148687
1985	sep	0.154627
1985	oct	0.168998
1985	nov	0.495497	24
1985	dec	0.350833	24
1986	jan	0.446637	24
1986	feb	0.364438	24
1986	mar	0.345085	24
1986	apr	0.330715	24
1986	may	0.500862	24
1986	jun	0.516957	24
1986	jul	0.508718	24
1986	aug	0.490515	24
1986	sep	0.200613	24
1986	oct	0.0877563
1986	nov	0.142364
1986	dec	0.288561	25
1987	jan	0.19065	25
1987	feb	0.252539	25
1987	mar	0.237977	25
1987	apr	0.278789	25
1987	may	0.281855	25
1987	jun	0.256946	25
1987	jul	0.136616	25
1987	aug	0.12876	25
1987	sep	0.254646	25
1987	oct	0.141406
1987	nov	0.0341062
1987	dec	0.0266335
1988	jan	0.0285495
1988	feb	0.0421537
1988	mar	0.0335313
1988	apr	0.0120713
1988	may	0.00191608
1988	jun	0.000383215
1988	jul	0.000958038
1988	aug	0.00268251
1988	sep	0.00306572
1988	oct	0.0124545
1988	nov	0.0296992
1988	dec	0.101935
1989	jan	0.334738	26
1989	feb	0.263844	26
1989	mar	0.205595	26
1989	apr	0.240659	26
1989	may	0.297758	26
1989	jun	0.581337	26
1989	jul	0.606821	26
1989	aug	0.545315	26
1989	sep	0.416747	26
1989	oct	0.538417	26
1989	nov	0.232037	26
1989	dec	0.107875
1990	jan	0.0835409
1990	feb	0.128952
1990	mar	0.155011
1990	apr	0.203679
1990	may	0.207319
1990	jun	0.143897
1990	jul	0.1621
1990	aug	0.180303
1990	sep	0.156543
1990	oct	0.0693619
1990	nov	0.0797088
1990	dec	0.538801	27
1991	jan	0.593984	27
1991	feb	0.235486	27
1991	mar	0.0199272
1991	apr	0.117647
1991	may	0.141023
1991	jun	0.15616
1991	jul	0.166507
1991	aug	0.224947	28
1991	sep	0.176279	28
1991	oct	0.279555	28
1991	nov	0.345468	28
1991	dec	0.399693	28
1992	jan	0.466181	28
1992	feb	0.555662	28
1992	mar	0.73539	28
1992	apr	0.785591	28
1992	may	0.665836	28
1992	jun	0.357923	28
1992	jul	0.375742	28
1992	aug	0.29795	28
1992	sep	0.387047	28
1992	oct	0.251964	28
1992	nov	0.35524	28
1992	dec	0.2968	28
1993	jan	0.325158	28
1993	feb	0.378808	28
1993	mar	0.351025	28
1993	apr	0.282046	28
1993	may	0.111324
1993	jun	0.315386	29
1993	jul	0.344702	29
1993	aug	0.410998	29
1993	sep	0.395861	29
1993	oct	0.251772	29
1993	nov	0.150604	29
1993	dec	0.261736	29
1994	jan	0.164974	29
1994	feb	0.15252	29
1994	mar	0.229929	29
1994	apr	0.287986	29
1994	may	0.379383	29
1994	jun	0.463882	29
1994	jul	0.465798	29
1994	aug	0.492048	29
1994	sep	0.470013	29
1994	oct	0.617743	29
1994	nov	0.592451	29
1994	dec	0.590151	29
1995	jan	0.638053	29
1995	feb	0.629048	29
1995	mar	0.579805	29
1995	apr	0.593792	29
1995	may	0.730408	29
1995	jun	0.664495	29
1995	jul	0.632497	29
1995	aug	0.574056	29
1995	sep	0.646867	29
1995	oct	0.858977	29
1995	nov	0.783483	29
1995	dec	0.380149	29
1996	jan	0.153094
1996	feb	0.0958038
1996	mar	0.0929297
1996	apr	0.066871
1996	may	0.0534585
1996	jun	0.0597816
1996	jul	0.051734
1996	aug	0.0461774
1996	sep	0.0201188
1996	oct	0.00689787
1996	nov	0.000383215
1996	dec	0.000574823
1997	jan	0.0024909
1997	feb	0.0164783
1997	mar	0.0553746
1997	apr	0.0739605
1997	may	0.0394712
1997	jun	0.00574823
1997	jul	0.00574823
1997	aug	0.00383215
1997	sep	0.0197356
1997	oct	0.00402376
1997	nov	0.0101552
1997	dec	0.0308488
1998	jan	0.0515424
1998	feb	0.0465606
1998	mar	0.0310404
1998	apr	0.00689787
1998	may	0.00325733
1998	jun	0.0260586
1998	jul	0.0695536
1998	aug	0.103468
1998	sep	0.124928
1998	oct	0.109216
1998	nov	0.172447
1998	dec	0.603947	30
1999	jan	0.673309	30
1999	feb	0.687871	30
1999	mar	0.525963	30
1999	apr	0.636137	30
1999	may	0.78904	30
1999	jun	0.781376	30
1999	jul	0.693045	30
1999	aug	0.703008	30
1999	sep	0.625599	30
1999	oct	0.157885	30
1999	nov	0.11209	30
1999	dec	0.16325	30
2000	jan	0.252922	30
2000	feb	0.375551	30
2000	mar	0.454493	30
2000	apr	0.1621
2000	may	0.0956122
2000	jun	0.0902472
2000	jul	0.123587
2000	aug	0.121288
2000	sep	0.289327
2000	oct	0.536693
2000	nov	0.17283
2000	dec	0.10251
2001	jan	0.0500096
2001	feb	0.0226097
2001	mar	0.0283579
2001	apr	0.0385131
2001	may	0.0521173
2001	jun	0.0823913
2001	jul	0.0693619
2001	aug	0.0638053
2001	sep	0.0375551
2001	oct	0.149262
2001	nov	0.130868
2001	dec	0.230312	31
2002	jan	0.42307	31
2002	feb	0.50891	31
2002	mar	0.648592	31
2002	apr	0.510634	31
2002	may	0.497797	31
2002	jun	0.418279	31
2002	jul	0.467139	31
2002	aug	0.388389	31
2002	sep	0.320368	31
2002	oct	0.33014	31
2002	nov	0.07032
2002	dec	0.0159034
2003	jan	0.00593984
2003	feb	0.000383215
2003	mar	0.000191608
2003	apr	0.0130293
2003	may	0.0136041
2003	jun	0.0260586
2003	jul	0.024909
2003	aug	0.0509676
2003	sep	0.0528837
2003	oct	0.00996359
2003	nov	0.00440697
2003	dec	0.00785591
2004	jan	0.0170531
2004	feb	0.02146
2004	mar	0.00728109
2004	apr	0.0254838
2004	may	0.0103468
2004	jun	0.0189692
2004	jul	0.029316
2004	aug	0.0136041
2004	sep	0.0136041
2004	oct	0.0392796
2004	nov	0.211918	32
2004	dec	0.297567	32
2005	jan	0.384556	32
2005	feb	0.49703	32
2005	mar	0.640353	32
2005	apr	0.787124	32
2005	may	0.873539	32
2005	jun	0.863767	32
2005	jul	0.898256	32
2005	aug	0.913585	32
2005	sep	0.911861	32
2005	oct	0.863384	32
2005	nov	0.75206	32
2005	dec	0.819889	32
2006	jan	0.699559	32
2006	feb	0.649358	32
2006	mar	0.4863	32
2006	apr	0.458134	32
2006	may	0.466181	32
2006	jun	0.354474	32
2006	jul	0.295459	32
2006	aug	0.274382	32
2006	sep	0.141215
2006	oct	0.11209
2006	nov	0.146005
2006	dec	0.179536
2007	jan	0.24315	33
2007	feb	0.229163	33
2007	mar	0.205212	33
2007	apr	0.0912052
2007	may	0.0413872
2007	jun	0.0373635
2007	jul	0.0492432
2007	aug	0.0436865
2007	sep	0.108258
2007	oct	0.129144
2007	nov	0.250814	34
2007	dec	0.373443	34
2008	jan	0.318452	34
2008	feb	0.422112	34
2008	mar	0.481893	34
2008	apr	0.479594	34
2008	may	0.215367	34
2008	jun	0.173405	34
2008	jul	0.166124	34
2008	aug	0.213259	34
2008	sep	0.218241	34
2008	oct	0.114007
2008	nov	0.119755
2008	dec	0.0632305
2009	jan	0.0314236
2009	feb	0.0275915
2009	mar	0.0270167
2009	apr	0.150604
2009	may	0.341445	35
2009	jun	0.349492	35
2009	jul	0.364438	35
2009	aug	0.342594	35
2009	sep	0.398735	35
2009	oct	0.519448	35
2009	nov	0.54589	35
2009	dec	0.194865
2010	jan	0.150029
2010	feb	0.0781759
2010	mar	0.0538417
2010	apr	0.11324
2010	may	0.0528837
2010	jun	0.014179
2010	jul	0.0116881
2010	aug	0.0174363
2010	sep	0.0183943
2010	oct	0.00958038
2010	nov	0.0143706
2010	dec	0.0306572
2011	jan	0.0795171
2011	feb	0.101169
2011	mar	0.0471355
2011	apr	0.0364054
2011	may	0.0471355
2011	jun	0.100402
2011	jul	0.096187
2011	aug	0.0915884
2011	sep	0.135467
2011	oct	0.230887	36
2011	nov	0.176662	36
2011	dec	0.389921	36
2012	jan	0.5411	36
2012	feb	0.712205	36
2012	mar	0.839241	36
2012	apr	0.813183	36
2012	may	0.873156	36
2012	jun	0.888293	36
2012	jul	0.919525	36
2012	aug	0.916076	36
2012	sep	0.798237	36
2012	oct	0.503162	36
2012	nov	0.462732	36
2012	dec	0.453344	36
2013	jan	0.199655
2013	feb	0.0733857
2013	mar	0.00785591
2013	apr	0.00364054
2013	may	0.00114965
2013	jun	0.000383215
2013	jul	0.000191608
2013	aug	0.000191608
2013	sep	0.00210768
2013	oct	0.00843073
2013	nov	0.055183
2013	dec	0.0283579
2014	jan	0.0247174
2014	feb	0.0431117
2014	mar	0.161908
2014	apr	0.223223	37
2014	may	0.266335	37
2014	jun	0.24315	37
2014	jul	0.241234	37
2014	aug	0.278214	37
2014	sep	0.228588	37
2014	oct	0.184518
2014	nov	0.0804752
2014	dec	0.0852654
2015	jan	0.129527
2015	feb	0.259245
2015	mar	0.170339
2015	apr	0.144089
2015	may	0.170339
2015	jun	0.0982947
2015	jul	0.116881
2015	aug	0.100786
2015	sep	0.233186	38
2015	oct	0.196015	38
2015	nov	0.583062	38
2015	dec	0.634604	38
2016	jan	0.511209	38
2016	feb	0.423453	38
2016	mar	0.472313	38
2016	apr	0.315003	38
2016	may	0.116881	38
2016	jun	0.165166	38
2016	jul	0.206936	38
2016	aug	0.266526	38
2016	sep	0.329373	38
2016	oct	0.278981	38
2016	nov	0.135658
2016	dec	0.0314236
2017	jan	0.100402
2017	feb	0.23836	39
2017	mar	0.275148	39
2017	apr	0.494156	39
2017	may	0.641311	39
2017	jun	0.560452	39
2017	jul	0.522705	39
2017	aug	0.443955	39
2017	sep	0.471738	39
2017	oct	0.562368	39
2017	nov	0.813757	39
2017	dec	0.871048	39
2018	jan	0.802261	39
2018	feb	0.765089	39
2018	mar	0.275723	39
2018	apr	0.125311
2018	may	0.0808584
2018	jun	0.0643801
2018	jul	0.0618893
2018	aug	0.065913
2018	sep	0.0396628
2018	oct	0.00440697
2018	nov	0
2018	dec	0
2019	jan	0.00114965
2019	feb	0.00689787
2019	mar	0.271316	40
2019	apr	0.261736	40
2019	may	0.428243	40
2019	jun	0.58517	40
2019	jul	0.58287	40
2019	aug	0.553938	40
2019	sep	0.480169	40
2019	oct	0.57329	40
2019	nov	0.577122	40
2019	dec	0.341828	40
2020	jan	0.263077	40
2020	feb	0.283004	40
2020	mar	0.133934
2020	apr	0.145047
2020	may	0.0415788
2020	jun	0.0362138
2020	jul	0.034681
2020	aug	0.0319985
2020	sep	0.0413872
2020	oct	0.0206936
2020	nov	0.0647634
2020	dec	0.130676
